# Supplementary material for: Predicting protein-protein binding sites in membrane proteins
Source: BMC Bioinformatics. 2009 Sep 24;10:312. doi: 10.1186/1471-2105-10-312 (PMC2761413; doi:10.1186/1471-2105-10-312)
Supplement: Additional file 1 — Benchmark set of membrane protein complexes. This zip archive contains two files. One is a tab-separated table file with information on the PDB structures of membrane protein complexes used in this study. The other is a PDF file that provides a detailed description of the table format. [file 1471-2105-10-312-S1.zip]

Archive with 2 entries (2 files):
- membrane_proteins_benchmark_set.tsv
- Table Description.pdf
