# Supplementary material for: Predicting protein-protein binding sites in membrane proteins
Source: BMC Bioinformatics. 2009 Sep 24;10:312. doi: 10.1186/1471-2105-10-312 (PMC2761413; doi:10.1186/1471-2105-10-312)
Supplement: Additional file 1 — Benchmark set of membrane protein complexes. This zip archive contains two files. One is a tab-separated table file with information on the PDB structures of membrane protein complexes used in this study. The other is a PDF file that provides a detailed description of the table format. [file 1471-2105-10-312-S1.zip › membrane_proteins_benchmark_set.tsv]

A-alpha or B-beta	PDB entry	Resolution	Biological complex	Identical chains	Predicted chains
A	1fft	3.50	A,B,C:1	A,F;B,G;C,H;D,I	B,C
A	2gfp	3.50	A:1	A,B	A
A	2ih3	1.72	C:1-y,1+x,z&-1+y,1-x,z&-x,2-y,z&1	A;C;B	C
A	2j7a	2.30	C,F:1	C,F,I,L,O,R;A,B,D,E,G,H,J,K,M,N,P,Q	C,F
A	2qts	1.90	A,B,C:1	A,B,C,D,E,F	A,B,C
A	1lnq	3.30	A,B,C,D:1	A,B,C,D,E,F,G,H	A,B,C,D
A	1pw4	3.30	A:1	A	A
A	2r6g	2.80	F,G:1	A,B;G;F;E	F,G
A	1rh5	3.20	A,B,C:1	A;B;C	A
A	1xio	2.00	A:1	A	A
A	1h2s	1.93	A,B:-x,1-y,z&1	B;A	A
A	1q90	3.10	A,B,C,D,G,L,M,N,R:1-x,2-y,z&1	C;R;N;B;D;L;G;A;M	A,B,D,G,R
A	1p49	2.60	A:1	A	A
A	1lgh	2.40	A,B,D,E:1/2-y,-1/2+x,z&1/2+y,1/2-x,z&1-x,-y,z&1	A,D,G,J;B,E,H,K
A	2h8a	3.20	A:-y,1+x-y,z&-1-x+y,-x,z&1	A	A
A	2o01	3.40	A,B,C,D,E,F,G,H,I,J,K,L,N,1,2,3,4:1	3;2;1;4;K;J;I;H;N;L;C;B;A;G;F;E;D	I
A	2axt	3.00	A,B,C,D,E,F,H,I,J,K,L,M,O,T,U,V,X,Z,a,b,c,d,e,f,h,i,j,k,l,m,o,t,u,v,x,z:1	A,a;B,b;C,c;D,d;E,e;F,f;H,h;I,i;J,j;K,k;L,l;M,m;O,o;T,t;U,u;V,v;X,x;Z,z	A,B,C,D,E,F,H,J,M,Z,a,b,c,d,e,f,h,j,m,z
A	2oar	3.50	A,B,C,D,E:1	A,B,C,D,E	A,B,C,D,E
A	2hyd	3.00	A,B:1	A,B	A,B
A	1nkz	2.00	A,B,C,D,E,F:-x+y,-x,z&-y,x-y,z&1	A,C,E;B,D,F	A,B,C,D,E,F
A	3b9w	1.30	A:-y,x-y,z&-x+y,-x,z&1	A	A
A	2qks	2.20	A:y,1-x,z&1-x,1-y,z&1-y,x,z&1	A,B	A
A	1u19	2.20	A:1	A,B	A
A	2rdd	3.50	A,B:-1-y,-1+x-y,z&-x+y,-1-x,z&1	A;B	B
A	2uui	2.00	A:-z,-1/2+x,-1/2-y&1/2+y,-1/2-z,-x&1	A	A
A	2q67	2.30	A,B:x,1-y,1-z&1	A,B	A,B
A	1m56	2.30	A,B,C,D:1	B,H;A,G;C,I;D,J
A	2iub	2.90	A,B,C,D,E:1	A,B,C,D,E,F,G,H,I,J	A,B,C,D,E
A	2nwl	2.96	A,B,C:1	A,B,C	A,B,C
A	2f2b	1.68	A:y,-x,z&-x,-y,z&-y,x,z&1	A	A
A	1yce	2.40	A,B,C,D,E,F,G,H,I,J,K:1	A,B,C,D,E,F,G,H,I,J,K,L,M,N,O,P,Q,R,S,T,U,V,a,b,c,d,e,f,g,h,i,j,k,l,m,n,o,p,q,r,s,t,u,v	A,B,C,D,E,F,G,H,I,J,K
A	2a65	1.65	A:1	A	A
A	2fyu	2.26	A,B,C,D,E,F,G,H,I,J,K:1-x,1-y,z&1	D;H;G;B;J;E;I;F;C;A;K	E,G,J,K
A	1ots	2.51	A,B:1	A,B;C,E;D,F	A,B
A	2yvx	3.50	A,B:1	A,B,C,D	A,B
A	1col	2.40	A:1	A,B
A	1kf6	2.70	C,D:1	A,M;D,P;B,N;C,O	C,D
A	1nek	2.60	A,B,C,D:2-y,1+x-y,z&1-x+y,2-x,z&1	C;A;B;D	C,D
A	1okc	2.20	A:1	A	A
A	2cfq	2.95	A:1	A	A
A	2nq2	2.40	A,B,C,D:1	C,D;A,B	A,B
A	2h88	1.74	A,B,C,D:1	A,N;C,P;B,O;D,Q	C,D
A	1yew	2.80	A,B,C,E,F,G,I,J,K:1	C,G,K;B,F,J;A,E,I	A,B,C,E,F,G,I,J,K
A	2bs2	1.78	A,B,C,D,E,F:1	C,F;B,E;A,D	C,F
A	1xme	2.30	A,B,C:1	C;A;B	A,B
A	1kqf	1.60	B,C:-1/2+z,1/2-x,1-y&1/2-y,1-z,1/2+x&1	B;A;C	C
A	1zcd	3.45	A:1	A,B	A
A	1rzh	1.80	H,L,M:1	H;M;L	H,M
A	1u7g	1.40	A:1-x+y,-x,z&-y,-1+x-y,z&1	A	A
A	1jb0	2.50	A,B,C,D,E,F,I,J,K,L,M,X:1-x+y,1-x,z&1-y,x-y,z&1	X;F;M;A;B;C;E;D;I;K;J;L	B,F,J,K,L
A	2i88	2.50	A:1	A
A	2qww	2.07	A,B:1	A,B,C,D,E,F,G,H
A	1q16	1.90	A,B,C:1	C;A;B	B,C
A	2rh1	2.40	A:1	A	A
A	3b8e	3.50	C,D,H:1	A,C;B,D;G,H	C,D
A	2j58	2.26	A,B,C,D,E,F,G,H:1	A,B,C,D,E,F,G,H	A,B,C,D,E,F,G,H
A	1vf5	3.00	A,B,C,D,E,F,G,H,N,O,P,Q,R,S,T,U:1	G,T;F,S;E,R;D,Q;C,P;B,O;A,N;H,U	D,Q
A	1v54	1.80	A,B,C,D,E,F,G,H,I,J,K,L,M,N,O,P,Q,R,S,T,U,V,W,X,Y,Z:1	A,N;G,T;C,P;F,S;B,O;E,R;L,Y;D,Q;K,X;J,W;I,V;M,Z;H,U	A,B,C,D,G,I,J,L,M,N,O,P,Q,T,V,W,Y,Z
A	2bl2	2.10	A,B,C,D,E,F,G,H,I,J:1	A,B,C,D,E,F,G,H,I,J	A,B,C,D,E,F,G,H,I,J
A	1xl4	2.60	A,B:1-x,-1-y,z&1	A,B
A	2j8s	2.54	A,B,C,D,E:1	A,B,C;D,E	A,B,C
A	2jaf	1.70	A:1-x+y,1-x,z&1-y,x-y,z&1	A	A
A	2r9r	2.40	A,B:1/2-y,1/2+x,z&-1/2+y,1/2-x,z&-x,1-y,z&1	A,G;B,H	B
A	2o9g	1.90	A:y,-x,z&-x,-y,z&-y,x,z&1	A
A	2jln	2.85	A:1	A	A
A	3bkd	2.05	A,B,C,D:1	A,C,B,E,D,G,F,H
A	3cx5	1.90	A,B,C,D,E,F,G,H,I,L,M,N,O,P,Q,R,S,T,W:1	A,L;B,M;C,N;D,O;E,P;F,Q;G,R;H,S;I,T;W	C,D,H,N,O,S
A	2vv5	3.45	A,B,C,D,E,F,G:1	A,B,C,D,E,F,G	A,B,C,D,E,F,G
A	2vl0	3.30	A,B,C,D,E:1	A,C,B,E,D,G,F,I,H,J	A,B,C,D,E
A	2z9a	2.50	A,B:1	A,B	A,B
A	3d31	3.00	A,B,C,D:1	A,B;C,D
A	2z73	2.50	A:1	A,B	A
A	2gmh	2.50	A:1	A,B
A	1s3e	1.60	A,B:1	A,B	A,B
A	3dh4	2.70	A:1	A,B,C,D	A
A	1wpg	2.30	A:1	A,C,B,D
A	3eam	2.90	A,B,C,D,E:1	A,B,C,D,E
A	1s5l	3.50	A,B,C,D,E,F,H,I,J,K,L,M,N,O,T,U,V,X,Z,a,b,c,d,e,f,h,i,j,k,l,m,n,o,t,u,v,x,z:1	A,a;B,b;C,c;D,d;E,e;F,f;H,h;I,i;J,j;K,k;L,l;M,m;N,n;O,o;T,t;U,u;V,v;X,x;Z,z
A	2vpz	2.40	A,B,C,E,F,G:1	A,E;B,F;C,G
A	3ddl	1.90	A:1	A,B:1	A
A	1orq	3.20	C:1+y,1-x,z&1-y,-1+x,z&1&2-x,-y,z	B;C;A	C
A	3e7k	2.01	A,B,C,D:1	A,B,C,D,E,F,G,H
A	3b44	1.70	A:1	A	A
A	2bhw	2.50	A,B,C:1	A,C,B	A,B,C
A	3b4r	3.30	A:1	A,B	A
B	1a0s	2.40	P,Q,R:1	Q,P,R	P,Q,R
B	2gr8	2.00	A,C,D:1	A,C,B,E,D,F
B	2qtk	2.80	A:1	A,B	A
B	1uyn	2.60	X:1	X
B	2qdz	3.15	A:1	A	A
B	2fgq	1.45	X:1-x+y,1-x,z&1-y,x-y,z&1	X	X
B	1qj8	1.90	A:1	A
B	2zfg	1.59	A:-x+y,-x+1,z&-y+1,x-y+1,z&1	A	A
B	2guf	1.95	A:1	A
B	2por	1.80	A:-x+y,-x,z&-y,x-y,z&1	A	A
B	1thq	1.90	A:1	A	A
B	2f1v	2.70	A:1	A,C,B,E,D,F
B	1ek9	2.10	A,B,C:1	A,C,B	A,B,C
B	2qom	2.66	A:1	A,B	A
B	1yc9	1.80	A:1-y,1+x-y,z&-x+y,1-x,z&1	A
B	2iwv	2.30	A:1	A,C,B,D
B	2vdf	1.95	A:1	A
B	3bs0	2.60	A:1	A,B	A
B	1qd6	2.10	C,D:1	C,D;A,B
B	1tly	3.01	A:1	A,B
B	1i78	2.60	A:1	A,B	A
B	1uun	2.50	A,B:y,-x,z&-x,-y,z&-y,x,z&1	B:A,B
B	7ahl	1.90	A,B,C,D,E,F,G:1	A,C,B,E,D,G,F	A,B,C,D,E,F,G
B	3emn	2.30	X:1	X
B	1xkw	2.00	A:1	A
B	1qjp	1.65	A:1	A
B	1fep	2.40	A:1	A
B	1wp1	2.56	A:1-y,1+x-y,z&-x+y,1-x,z&1	A,B	A
B	1af6	2.40	A,B,C:1	A,C,B	A,B,C
B	1qfg	2.50	A:1	A
B	1kmo	2.00	A:1	A
B	1p4t	2.55	A:1	A
B	3dwn	2.50	A:1	A,B
B	3dwo	2.20	X:1	X
B	2o4v	1.94	A,B,C:1	A,C,B	A,B,C
B	3prn	1.90	A:1-y,1+x-y,z&-x+y,1-x,z&1	A	A
B	2erv	2.00	A:1	A,B
